# Supplementary material for: Multi-omics resolved integration reveals microbial niche separation in soil aggregates
Source: ISME Commun. 2026 Jun 11;6(1):ycag161. doi: 10.1093/ismeco/ycag161 (PMC13398701; doi:10.1093/ismeco/ycag161)
Supplement: Supplementary_material_ycag161 [file supplementary_material_ycag161.zip]

Archive with 3 entries (3 files):
- SupplementaryTable_ST5.docx
- ISMECOMMUN-D-25-00448R1_Supplementary_CleanCopy.pdf
- SupplementaryTable_ST4.docx
